# Supplementary material for: Nutrition Label Reading and Understanding, Food Advertising Exposure, and Excess Weight Among Brazilian Adults: A Cross-Sectional Study
Source: Nutrients. 2026 Feb 8;18(4):559. doi: 10.3390/nu18040559 (PMC12942836; doi:10.3390/nu18040559)
Supplement: Supplementary file 1 [file nutrients-18-00559-s001.zip]

Archive with 1 entries (1 files):
- nutrients-4087716-supplementary.pdf
